# Supplementary material for: Difference in Buccal Gingival Thickness between the Mandible and Maxilla in the Aesthetic Zone: A Systematic Review and Meta-Analysis
Source: J Clin Med. 2024 Mar 20;13(6):1789. doi: 10.3390/jcm13061789 (PMC10971348; doi:10.3390/jcm13061789)
Supplement: Supplementary file 1 [file jcm-13-01789-s001.zip]

Archive with 1 entries (1 files):
- jcm-2891398-supplementary.pdf
